# Supplementary material for: Effects of Heat Treatment on the Microstructure and Mechanical Properties of a Dual-Phase High-Entropy Alloy Fabricated via Laser Beam Power Bed Fusion
Source: Micromachines (Basel). 2024 Mar 29;15(4):471. doi: 10.3390/mi15040471 (PMC11052300; doi:10.3390/mi15040471)
Supplement: Supplementary file 1 [file micromachines-15-00471-s001.zip]

Archive with 1 entries (1 files):
- micromachines-2884807-supplementary.pdf
